# Supplementary material for: Cultural background, gender, and institutional status have an effect on the evaluation of multi-disciplinary participatory action research
Source: PLoS One. 2018 May 4;13(5):e0196790. doi: 10.1371/journal.pone.0196790 (PMC5935386; doi:10.1371/journal.pone.0196790)
Supplement: S1 Table — (ZIP) [file pone.0196790.s001.zip]

Archive with 1 entries (1 files):
- S1 Table. Data set_Baseline_data.xlsx
