# Supplementary material for: Cultural background, gender, and institutional status have an effect on the evaluation of multi-disciplinary participatory action research
Source: PLoS One. 2018 May 4;13(5):e0196790. doi: 10.1371/journal.pone.0196790 (PMC5935386; doi:10.1371/journal.pone.0196790)
Supplement: S1 Table — (ZIP) [file pone.0196790.s001.zip › S1 Table. Data set_Baseline_data.xlsx]

## Sheet: Tabelle1
Scientists Anonymous	1	2	3	4	5	6	7	8	9	10	11	12	13	14	15	16	17	18	19	20	21	22	23	24	25	26	27	28	29	30	31	No.of ratings	Average	SD
nationality	German	German	Tanzanian	German	German	German	German	German	Tanzanian	German	German	German	German	Tanzanian	German	German	Tanzanian	Tanzanian	Tanzanian	Tanzanian	German	Tanzanian	Tanzanian	Tanzanian	Tanzanian	Tanzanian	German	Tanzanian	Tanzanian	Tanzanian	Tanzanian
sex	male	female	male	male	male	female	male	male	male	male	male	female	male	male	male	male	female	male	male	female	female	male	female	male	female	male	male	male	male	male	male
status (junior until post-doc; senior: beyond postdoc)	senior	junior	senior	senior	senior	senior	junior	senior	senior	senior	junior	junior	junior	senior	senior	junior	junior	junior	junior	junior	junior	senior	junior	junior	senior	junior	junior	senior	senior	senior	junior
Guidance/instructions provided by coordinators	Step 1
Need of more instructions (0-4)*	1								3													1			1				0		1	6	1.16667	0.983192
Complexity/multidisciplinarity of activity (0-4)*	3								2													2			4				2		1	6	2.33333	1.0328
Communication requirement among members during this activity (0-4)*	2																					3			4				4		4	5	3.4	0.894427
Degree of stakeholder participation (0-4)*	3								4													3			4				3		3	6	3.33333	0.516398
Percent of Task reached (%)	40								87													40			100				80		100	6	74.5	27.8119
Project member satisfaction during process (0-4)*	1								4													3			3				3		3	6	2.83333	0.983192
Final project member’s satisfaction after >2 years (0-4)*	1								4																3				2		3	5	2.6	1.14018
Amount of conflicts / tension experienced (0-4)*	2								0													0			1				0		0	6	0.5	0.83666
	Step 2
Need of more instructions (0-4)*	3								4								1	2	2			3									3	7	2.57143	0.9759
Complexity/multidisciplinarity of activity (0-4)*	3								4								2	2	2			3									3	7	2.71429	0.755929
Communication requirement among members during this activity (0-4)*	2																4	3	3			3									4	6	3.16667	0.752773
Degree of stakeholder participation (0-4)*	4								4								4	3	4			4									4	7	3.85714	0.377964
Percent of Task reached (%)	70								87								95	90	95												90	6	87.8333	9.2826
Project member satisfaction during process (0-4)*	1,5								3								3	3	3			3									3	6	3	0
Final project member’s satisfaction after >2 years (0-4)*	1								3								4	3	3												3	6	2.83333	0.983192
Amount of conflicts / tension experienced (0-4)*	4								1								2	1	0			0									0	7	1.14286	1.46385
	Step 3
Need of more instructions (0-4)*	0								4		2	1										3	1								4	7	2.14286	1.57359
Complexity/multidisciplinarity of activity (0-4)*	4								3		3	4										2	2								4	7	3.14286	0.899735
Communication requirement among members during this activity (0-4)*	3										4	4										3	3								4	6	3.5	0.547723
Degree of stakeholder participation (0-4)*	4								3		3	3										4	4								4	7	3.57143	0.534522
Percent of Task reached (%)	100								87		100	100											100								90	6	96.1667	6.01387
Project member satisfaction during process (0-4)*	4								3		3	3										3	4								3	7	3.28571	0.48795
Final project member’s satisfaction after >2 years (0-4)*	4								3		4	3											4								3	6	3.5	0.547723
Amount of conflicts / tension experienced (0-4)*	1								1		1	2										0	0								0	7	0.714286	0.755929
	Step 4
Need of more instructions (0-4)*	2	4	3	4		1	3		2	0	3			4	4	4		2		1		3					1	3		4	4	19	2.73684	1.28418
Complexity/multidisciplinarity of activity (0-4)*	2	4	2	4	3	2	1		2	4	3			3	4	4		3		2		2					1	4		2	4	20	2.8	1.05631
Communication requirement among members during this activity (0-4)*	4	4	3	4	4	2	4			3	4			4	4	2		3		4		3					4	4		3	4	19	3.52632	0.696692
Degree of stakeholder participation (0-4)*	0	0	1	1	1	1	3		1	2	3			2	3	2		1		2		3					3	3		1	1	20	1.7	1.0311
Percent of Task reached (%)	60	100	-		90	100	100		87	90	50			100	80	100		80		100							100	100		100	100	17	90.4118	15.2195
Project member satisfaction during process (0-4)*	1	2	3	0	2	3	3		3	2	2			2	2	2		3		4		3					3	4		3	3	20	2.5	0.945905
Final project member’s satisfaction after >2 years (0-4)*	2	3	2	2	1	3	1		3	3	3			2	2	2		2		4							2	4		4	3	19	2.52632	0.904828
Amount of conflicts / tension experienced (0-4)*	3	4	1	4	1	0	1		2	1	2			1	1	1		2		2		0					1	1		0	1	20	1.45	1.14593
	Step 5
Need of more instructions (0-4)*	0		2						2										4	3		1	2			3			0	3	4	11	2.18182	1.4013
Complexity/multidisciplinarity of activity (0-4)*	4		4						2										3	3		2	4			3			1	4	3	11	3	1
Communication requirement among members during this activity (0-4)*	3		4																4	4		3	4			2			4	3	4	10	3.5	0.707107
Degree of stakeholder participation (0-4)*	4		4						3										4	4		3	4			3			4	3	4	11	3.63636	0.504525
Percent of Task reached (%)	100		100						87										100	100			100			85			100	100	100	10	97.2	5.92171
Project member satisfaction during process (0-4)*	3		3						3										3	3		3	3			4			4	3	3	11	3.18182	0.40452
Final project member’s satisfaction after >2 years (0-4)*	2		3						3										4	3			3			4			3	3	3	10	3.1	0.567646
Amount of conflicts / tension experienced (0-4)*	1		0						2										1	1		0	1			4			1	2	1	11	1.27273	1.10371
	Step 6
Need of more instructions (0-4)*	2								4										3	0	2	2	1	0		3					4	10	2.1	1.44914
Complexity/multidisciplinarity of activity (0-4)*	4								3										3	0	3	4	1	1		4					3	10	2.6	1.42984
Communication requirement among members during this activity (0-4)*	3																		2	2	4	3	1	3		4					4	9	2.88889	1.05409
Degree of stakeholder participation (0-4)*	4								3										4	2	1	3	4	4		1					4	10	3	1.24722
Percent of Task reached (%)	90								87										100	100	3		99	87		75					100	9	82.3333	30.9516
Project member satisfaction during process (0-4)*	3								4										3	3	2	3	3	3		2					3	10	2.9	0.567646
Final project member’s satisfaction after >2 years (0-4)*	3								4										3	3	2		4	3		2					3	9	3	0.707107
Amount of conflicts / tension experienced (0-4)*	2								1										1	1	3	0	0	1		3					1	10	1.3	1.05935
	Step 7
Need of more instructions (0-4)*	4		2	4	3	3	4	1	4	0	3			1	3	4		3	4	0		3	3	1		2		2		4	4	23	2.69565	1.32921
Complexity/multidisciplinarity of activity (0-4)*	4		1	4	1	2	4	3	2	2	4			2	3	4		2	3	1		3	2	2		3		4		3	4	23	2.73913	1.05388
Communication requirement among members during this activity (0-4)*	4		4	4	4	2	4	2		4	4			2	3	2		4	4	4		4	4	4		3		4		4	4	22	3.54545	0.800433
Degree of stakeholder participation (0-4)*	4		3	2	1	2	4	1	4	3	3			2	2	4		4	4	4		2	4	3		2		2.5		3	4	23	2.93478	1.02585
Percent of Task reached (%)	50		70		50	90	50	75	50	80	50			60	50	50		30	50	80			90	75		50		60		50	75	21	61.1905	16.1945
Project member satisfaction during process (0-4)*	1		3	1	1	3	2	0	3	4	3			3	2	1		2	2	3		2	2	3		2		1		2	3	23	2.13043	0.967863
Final project member’s satisfaction after >2 years (0-4)*	1		2	3	1	3	1	0	3	3	2			3	3	1		2	2	3			3	3		3		3.5		3	2	22	2.29545	0.959403
Amount of conflicts / tension experienced (0-4)*	3		0	3	3	1	1	0	0	1	2			3	2	1		0	1	2		1	1	1		4		2		1	2	23	1.52174	1.12288
	Step 8
Need of more instructions (0-4)*	1	2	4			4	3	1	4	1	4		1	1						3		3		3						3		15	2.53333	1.24595
Complexity/multidisciplinarity of activity (0-4)*	3	2	4			2	4	3	4	2	2		4	2						2		3		2						3		15	2.8	0.861892
Communication requirement among members during this activity (0-4)*	2	3	4			3	3	2		3	3		1	4						4		4		3						2		14	2.92857	0.916875
Degree of stakeholder participation (0-4)*	1	0	3			2	0	1	2	2	3		1	3						3		3		3						3		15	2	1.13389
Percent of Task reached (%)	80	80	-			50		75	50	75	50		85	60						0				75						100		12	65	25.7611
Project member satisfaction during process (0-4)*	2	3	2			1		0	2	2	3		3	3						0		2		3						2		14	2	1.03775
Final project member’s satisfaction after >2 years (0-4)*	3	3	2			1		0	2	2	2		3	3						0				3						2		13	2	1.08012
Amount of conflicts / tension experienced (0-4)*	2	0	0			0	0	0	1	0	0		1	0						0		0		0						1		15	0.333333	0.617213
	Step 9
Need of more instructions (0-4)*	2		2	2	4	3	3		4	2	2	2		0		3	3		4	0	3		4			3		3	2	3	3	22	2.59091	1.09801
Complexity/multidisciplinarity of activity (0-4)*	4		2	4	1	2	4		4	3	4	4		2		3	3		4	1	3		2			4		4	2	4	2	22	3	1.06904
Communication requirement among members during this activity (0-4)*	4		3	4	4	3	4			4	3	4		2		2	4		4	3	4		3			3		4	4	4	4	21	3.52381	0.679636
Degree of stakeholder participation (0-4)*	4		2	4	2	3	1		3	4	4	3		4		3	4		4	4	2		3			3		3.5	4	2	3	22	3.15909	0.891579
Percent of Task reached (%)	80		60		20	100	20		50	50	75	30		60		20	70		40	65			70			70		40	50	25	75	20	53.5	22.8899
Project member satisfaction during process (0-4)*	2		3	2	0	2	2		3	3	3	2		3		3	3		2	3	3		2			3		2.5	2	2	3	22	2.43182	0.728591
Final project member’s satisfaction after >2 years (0-4)*	3		2	3	0	2	2		3	3	3	3		3		3	4		2	3	1		2			4		2.5	2	2	3	22	2.52273	0.906028
Amount of conflicts / tension experienced (0-4)*	2		0	3	1	1	2		0	2	1	2		1		0	2		2	2	1		1			3		2	2	3	2	22	1.59091	0.908116
	Step 10
Need of more instructions (0-4)*	3			4			4	2	3	3	4			1		3			2						3	2	3	3	2	2	3	17	2.76471	0.83137
Complexity/multidisciplinarity of activity (0-4)*	3			4	2		4	2	2	3	4			2		2			3						1	4	4	3	2	2	1	18	2.66667	1.02899
Communication requirement among members during this activity (0-4)*	3			4	3		4	4		4	4			2		3			3						4	3	4	4	4	2	3	17	3.41176	0.712287
Degree of stakeholder participation (0-4)*	3			4	2		2	4	2	2	3			3		4			3						4	2	4	2.5	4	2	3	18	2.97222	0.848393
Percent of Task reached (%)	70				0		15	25	25	25	50			20		0			20						50	70		25	25	15	50	16	30.3125	21.5614
Project member satisfaction during process (0-4)*	2			1				1	2	2	2			2					2						2	2	3	3	1	3	3	15	2.06667	0.703732
Final project member’s satisfaction after >2 years (0-4)*	2			2	0			1	2	2	2			2					2						3	3	2	3	1	1	2	16	1.875	0.806226
Amount of conflicts / tension experienced (0-4)*	1			1	0		2	1	0	0	0			0		0			1						1	3	1	2	2	1	0	18	0.888889	0.900254
